# Supplementary material for: Review of the genus Laelaspisella Marais & Loots, with the description of a new species from Iran (Acari, Laelapidae)
Source: Zookeys. 2016 Jan 5;(549):13–22. doi: 10.3897/zookeys.549.6939 (PMC4727480; doi:10.3897/zookeys.549.6939)
Supplement: XML Treatment for Laelaspisella [file zookeys.549.6939-treatment1.xml]

<!DOCTYPE tp:taxon-treatment
  PUBLIC "-//TaxonX//DTD Taxonomic Treatment Publishing DTD v0 20100105//EN" "tax-treatment-NSO.dtd">
<tp:taxon-treatment xmlns:tp="http://www.plazi.org/taxpub"><tp:treatment-meta><kwd-group><label>Taxon classification</label><kwd><named-content content-type="kingdom">Animalia</named-content></kwd><kwd><named-content content-type="order">Mesostigmata</named-content></kwd><kwd><named-content content-type="family">Laelapidae</named-content></kwd></kwd-group><mixed-citation publication-type="journal"><person-group><name><surname>Joharchi</surname><given-names>Omid</given-names></name><name><surname>Babaeian</surname><given-names>Esmaeil</given-names></name><name><surname>Jalalizand</surname><given-names>Alireza</given-names></name></person-group><article-title>Review of the genus <italic><tp:taxon-name><tp:taxon-name-part taxon-name-part-type="genus">Laelaspisella</tp:taxon-name-part></tp:taxon-name></italic> Marais &amp; Loots, with the description of a new species from Iran (<tp:taxon-name><tp:taxon-name-part taxon-name-part-type="subclass">Acari</tp:taxon-name-part></tp:taxon-name>, <tp:taxon-name><tp:taxon-name-part taxon-name-part-type="family">Laelapidae</tp:taxon-name-part></tp:taxon-name>)</article-title><source>Zookeys</source><day>5</day><month>1</month><year>2016</year><volume>2016</volume><issue>549</issue><fpage>13</fpage><lpage>22</lpage><pub-id pub-id-type="doi">10.3897/zookeys.549.6939</pub-id></mixed-citation></tp:treatment-meta><tp:nomenclature><label>Genus</label><tp:taxon-name>
            <tp:taxon-name-part taxon-name-part-type="genus">Laelaspisella</tp:taxon-name-part>
          </tp:taxon-name><tp:taxon-authority>Marais &amp; Loots, 1969</tp:taxon-authority><tp:nomenclature-citation-list><tp:nomenclature-citation><tp:taxon-name><tp:taxon-name-part taxon-name-part-type="genus">Laelaspisella</tp:taxon-name-part></tp:taxon-name><comment> Marais &amp; Loots, 1969: 1.</comment></tp:nomenclature-citation></tp:nomenclature-citation-list></tp:nomenclature><tp:treatment-sec sec-type="Type species"><title>Type species.</title><p>
            <italic><tp:taxon-name><tp:taxon-name-part taxon-name-part-type="genus">Laelaspisella</tp:taxon-name-part> <tp:taxon-name-part taxon-name-part-type="species">epigynalis</tp:taxon-name-part></tp:taxon-name></italic> Marais &amp; Loots, 1969, by original designation.</p></tp:treatment-sec><tp:treatment-sec sec-type="Notes on the genus"><title>Notes on the genus.</title><p>The presence of pre-sternal plates and an expanded epigynal shield suggests a superficial similarity to <italic><tp:taxon-name><tp:taxon-name-part taxon-name-part-type="genus">Gymnolaelaps</tp:taxon-name-part></tp:taxon-name></italic>. However, <italic><tp:taxon-name><tp:taxon-name-part taxon-name-part-type="genus">Laelaspisella</tp:taxon-name-part></tp:taxon-name></italic> has a hypertrichous dorsal shield, two ventral setae on genu IV, and lacks metasternal setae <italic>st4</italic>. <italic><tp:taxon-name><tp:taxon-name-part taxon-name-part-type="genus">Gymnolaelaps</tp:taxon-name-part></tp:taxon-name></italic> has a normal complement of 40 pairs of setae on the dorsal shield, one ventral seta on genu IV, and the metasternal setae are always present.</p></tp:treatment-sec><tp:treatment-sec sec-type="Diagnosis"><title>Diagnosis.</title><p>The genus is characterised by a well sclerotised hypertrichous holodorsal shield, (podonotal area hypertrichous or with normal chaetotaxy), convex dorsal shield and flat venter, and a large genito-ventral shield, expanded posterior to the genital setae, with strong reticulated ornamentation. Pre-sternal plates present (lightly sclerotised in the new species); female sternal shield deeply concave in posterior margin and lateral corners extended to the level of coxa III, with three pairs of simple sternal setae; endopodal shields between coxae II and III fused with sternal shield. Metasternal setae <italic>st4</italic> always absent; pores iv3 present on the posterolateral extensions of sternal shield; exopodal plate behind coxa IV triangular, more or less contiguous with but separate from peritrematal shields; peritrematal shield extending posteriorly well past coxae IV; genito-ventral shield with rounded posterior margin separate from anal shield, or with straight posterior margin touching anal shield; opisthogastric membrane with eight to nine pairs of smooth setae (r6 is not included), setae <italic>Jv5</italic> and <italic>Zv5</italic> longer than other opisthogastric area setae or normal (not longer than the other dorsal setae); anterior margin of epistome smooth or with irregular minute denticulation; chelicera with small and robust digits with few teeth, dorsal seta sometimes absent. Hypostomal groove with four to six rows of denticles. Corniculi well-sclerotised; palp tarsal claw with two pointed tines. Legs shorter than idiosoma, genu IV with ten setae (2 2/1 3/1 1), genu I with seta <italic>pd3</italic> absent (2 3/2 2/1 2) or present (2 3/2 3/1 2).</p><p>These characters are variable within the genus <italic><tp:taxon-name><tp:taxon-name-part taxon-name-part-type="genus">Laelaspisella</tp:taxon-name-part></tp:taxon-name></italic>: (1) dorsal seta of chelicera present or absent; (2) podonotal shield hypertrichous or with normal chaetotaxy; (3) setae <italic>Jv5</italic> and <italic>Zv5</italic> expanded or normal; (4) seta <italic>pd3</italic> on genu I present or absent; (5) extra opisthogastric setae present or absent; (6) genito-ventral shield with rounded posterior margin separate from anal shield, or with straight posterior margin touching anal shield; (7) Anterior margin of epistome smooth or with irregular minute denticulation.</p><p>To separate <italic><tp:taxon-name><tp:taxon-name-part taxon-name-part-type="genus">Laelaspisella</tp:taxon-name-part></tp:taxon-name></italic> from <italic><tp:taxon-name><tp:taxon-name-part taxon-name-part-type="genus">Gymnolaelaps</tp:taxon-name-part></tp:taxon-name></italic>, the following characters can be used: <italic><tp:taxon-name><tp:taxon-name-part taxon-name-part-type="genus">Laelaspisella</tp:taxon-name-part></tp:taxon-name></italic> has (1) opisthonotal area of dorsal shield hypertrichous; (2) metasternal <!--PageBreak-->setae absent; (3) genu IV with two ventral setae; (4) pore iv3 on sternal shield. <tp:taxon-name><tp:taxon-name-part taxon-name-part-type="genus">Gymnolaelaps</tp:taxon-name-part></tp:taxon-name> has (1) opisthonotal area of dorsal shield not hypertrichous; (2) metasternal setae present; (3) genu IV with one ventral seta; (4) pore iv3 in soft skin.</p></tp:treatment-sec></tp:taxon-treatment>
