# Supplementary material for: Review of the genus Laelaspisella Marais & Loots, with the description of a new species from Iran (Acari, Laelapidae)
Source: Zookeys. 2016 Jan 5;(549):13–22. doi: 10.3897/zookeys.549.6939 (PMC4727480; doi:10.3897/zookeys.549.6939)
Supplement: XML Treatment for Laelaspisella elsae [file zookeys.549.6939-treatment2.xml]

<!DOCTYPE tp:taxon-treatment
  PUBLIC "-//TaxonX//DTD Taxonomic Treatment Publishing DTD v0 20100105//EN" "tax-treatment-NSO.dtd">
<tp:taxon-treatment xmlns:tp="http://www.plazi.org/taxpub"><tp:treatment-meta><kwd-group><label>Taxon classification</label><kwd><named-content content-type="kingdom">Animalia</named-content></kwd><kwd><named-content content-type="order">Mesostigmata</named-content></kwd><kwd><named-content content-type="family">Laelapidae</named-content></kwd></kwd-group><mixed-citation publication-type="journal"><person-group><name><surname>Joharchi</surname><given-names>Omid</given-names></name><name><surname>Babaeian</surname><given-names>Esmaeil</given-names></name><name><surname>Jalalizand</surname><given-names>Alireza</given-names></name></person-group><article-title>Review of the genus <italic><tp:taxon-name><tp:taxon-name-part taxon-name-part-type="genus">Laelaspisella</tp:taxon-name-part></tp:taxon-name></italic> Marais &amp; Loots, with the description of a new species from Iran (<tp:taxon-name><tp:taxon-name-part taxon-name-part-type="subclass">Acari</tp:taxon-name-part></tp:taxon-name>, <tp:taxon-name><tp:taxon-name-part taxon-name-part-type="family">Laelapidae</tp:taxon-name-part></tp:taxon-name>)</article-title><source>Zookeys</source><day>5</day><month>1</month><year>2016</year><volume>2016</volume><issue>549</issue><fpage>13</fpage><lpage>22</lpage><pub-id pub-id-type="doi">10.3897/zookeys.549.6939</pub-id></mixed-citation></tp:treatment-meta><tp:nomenclature><tp:taxon-name>
              <tp:taxon-name-part taxon-name-part-type="genus">Laelaspisella</tp:taxon-name-part> <tp:taxon-name-part taxon-name-part-type="species">elsae</tp:taxon-name-part><object-id xmlns:xlink="http://www.w3.org/1999/xlink" content-type="zoobank" xlink:type="simple">http://zoobank.org/E5F8EAC9-F6EF-4242-9B3C-BBACA0A9B0DB</object-id>
            </tp:taxon-name><tp:taxon-status xmlns:xlink="http://www.w3.org/1999/xlink" xlink:type="simple">sp. n.</tp:taxon-status><xref ref-type="fig" rid="F1">Figures 1–5</xref><xref ref-type="fig" rid="F2">, 6–9</xref></tp:nomenclature><tp:treatment-sec sec-type="type material"><title>Type material.</title><p>Holotype, female, Iran, Isfahan, March-April 2002, A. Jalalizand coll., from bark of elm trees (in <abbrev xmlns:xlink="http://www.w3.org/1999/xlink" content-type="institution" xlink:title="Yazd Branch, Islamic Azad University" xlink:type="simple">YIAU</abbrev>). Paratypes, five females same data as holotype (in <abbrev xmlns:xlink="http://www.w3.org/1999/xlink" content-type="institution" xlink:title="Yazd Branch, Islamic Azad University" xlink:type="simple">YIAU</abbrev>, <abbrev xmlns:xlink="http://www.w3.org/1999/xlink" content-type="institution" xlink:title="Jalal Afshar Zoological Museum, College of Agriculture, University of Tehran, Iran" xlink:type="simple">JAZM</abbrev> and <named-content xmlns:xlink="http://www.w3.org/1999/xlink" content-type="dwc:institutional_code" xlink:type="simple">ANIC</named-content>).</p></tp:treatment-sec><tp:treatment-sec sec-type="Description of the female"><title>Description of the female.</title><p><italic>Dorsal idiosoma</italic> (Fig. <xref ref-type="fig" rid="F1">1</xref>). Dorsal shield length 400–449, width 281–333 (n = 6). Shield oval shaped, convex, well-sclerotised, reticulated; with about 109–111 simple and long setae, with some unpaired and asymmetrical setae in opisthonotal area, setae similar in length (30–40) and thickness, most long enough to reach well past base of next posterior seta, except <italic>j1</italic> and <italic>z1</italic> (13–15) and some posterio-lateral setae (14–16). Shield with 12 pairs of pore-like structures, apparently including three pairs of gland pores and eight pairs of poroids; lyrifissures near the base of <italic>z1</italic> large and slit-like, others smaller and ovoid.</p><fig id="F1" position="float" orientation="portrait"><label>Figures 1–5.</label><caption><p>
                  <italic><tp:taxon-name><tp:taxon-name-part taxon-name-part-type="genus">Laelaspisella</tp:taxon-name-part> <tp:taxon-name-part taxon-name-part-type="species">elsae</tp:taxon-name-part></tp:taxon-name></italic> sp. n., female. <bold>1</bold> Dorsal shield <bold>2</bold> Ventral idiosoma <bold>3</bold> Hypostome <bold>4</bold> Epistome <bold>5</bold> Chelicera.</p></caption><graphic xmlns:xlink="http://www.w3.org/1999/xlink" xlink:href="zookeys-549-013-g001.jpg" position="float" orientation="portrait" xlink:type="simple" id="oo_71734.jpg"/></fig><p><italic>Ventral idiosoma</italic> (Fig. <xref ref-type="fig" rid="F1">2</xref>). Tritosternum with paired pilose laciniae (33–36), columnar base (12–13 × 5–6 wide); presternal area with transverse lightly sclerotised presternal lines. Sternal shield (length 35–43) narrowest between coxae II (99–100), widest at level between coxae II and III (120–128), with convex anterior margin; posterior margin deeply concave; shield bearing three pairs of smooth pointed setae (<italic>st</italic>1 27–32, <italic>st</italic>2 35–40, <italic>st</italic>3 40–43) and two pairs of lyrifissures, one pair adjacent to setae <italic>st1</italic> and the other between <italic>st</italic>2 and <italic>st</italic>3; surface with distinct reticulate ornamentation. Metasternal setae <italic>st4</italic> apparently absent but metasternal poroids present on the posterolateral extensions of sternal shield; endopodal plates II/III fused to sternal shield, endopodal plates III/IV elongate, narrow, curved, but not fused to large triangular podal shields posterior to coxae IV. Genito-ventral shield broad, length 258–267, maximum width 188–195, posterior edge rounded, reticulate throughout, bearing genital setae <italic>st5</italic> (50–55) and two additional pairs of setae on its surface, <italic>Jv</italic>1, <italic>Zv1</italic> (50–62), paragenital poroids present. Anal shield oval, large (64–73 × 82–88 wide), reticulate throughout, anal pores indistinct, para-anal setae (12) shorter than post-anal seta (20), cribrum relatively narrow. Opisthogastric skin with eight pairs of smooth setae (55–65) and four pair of pores; elongate metapodal plates (34–37 × 9–11) close to genito-ventral shield. Peritreme extending from mid-coxa IV to anterior level of coxa I, peritrematal shield wide, with a very wide outer margin, bearing three pairs of discernible pore-like structures, two pairs of poroids opposite coxae II–III and another pair opposite coxae I–II.</p><!--PageBreak--><!--PageBreak--><p>
              <italic>Gnathosoma</italic>. Hypostomal groove with four rows of denticles each bearing 2–5 small teeth (Fig. <xref ref-type="fig" rid="F1">3</xref>). Corniculi robust and hornlike. Internal malae complex, with two pairs of lobes, inner lobes narrow and long, with smooth edges, outer lobes very short, narrow, branched. Hypostome with four pairs of setae, internal posterior hypostomal setae <italic>h3</italic> longest (67–70), <italic>h1</italic> (42–45), <italic>h2</italic> (28–30), palpcoxal <italic>pc</italic> (32–35) (Fig. <xref ref-type="fig" rid="F1">3</xref>). Palp chaetotaxy: trochanter 2, femur 5, genu 6, tibia 14, tarsus 15, all setae smooth and needle-like; palp tarsal claw with two pointed tines of equal length, without any hyaline membranes (Fig. <xref ref-type="fig" rid="F1">3</xref>). Epistome somewhat subtriangular, with a smooth margin (Fig. <xref ref-type="fig" rid="F1">4</xref>). Fixed digit (40–41) of chelicera with two small pointed teeth (Fig. <xref ref-type="fig" rid="F1">5</xref>); pilus dentilis moderately thick, dorsal seta not detected, movable digit (36-38) with two large teeth; arthrodial membrane with a row of short filaments.</p><p>
              <italic>Legs</italic>. Legs II and III shorter (309-320, 302-310), I and IV longer (349-360, 431-447) (excluding pre-tarsus). Leg I: coxa 0 0/1 0/1 0, trochanter 1 0/2 1/1 1, femur 2 2/1 3/3 2, genu 2 3/2 3/1 2 (Fig. <xref ref-type="fig" rid="F2">6</xref>), tibia 2 3/2 3/1 2 (Fig. <xref ref-type="fig" rid="F2">6</xref>). Leg II: coxa 0 0/1 0/1 0, trochanter 1 0/2 0/1 1, femur 2 3/1 2/2 1, genu 2 3/1 2/1 2 (Fig. <xref ref-type="fig" rid="F2">7</xref>), tibia 2 2/1 2/1 2 (Fig. <xref ref-type="fig" rid="F2">7</xref>). Leg III: coxa 0 0/1 0/1 0, trochanter 1 0/2 0/1 1, femur 1 2/1 1/0 1, genu 2 2/0 2/1 0 (Fig. <xref ref-type="fig" rid="F2">8</xref>), tibia 2 1/1 2/1 1 (Fig. <xref ref-type="fig" rid="F2">8</xref>). Leg IV (Fig. <xref ref-type="fig" rid="F2">9</xref>): 0 0/1 0/0 0, trochanter 1 0/2 0/1 1, femur 1 2/1 1/0 1, genu 2 2/1 3/1 1, tibia 2 1/1 3/1 2; all setae fine and needle-like. Tarsi I-IV with 18 setae 3 3/2 3/2 3 + <italic>mv</italic>, <italic>md.</italic> All pre-tarsi with a pair of claws and a long thin membranous ambulacral stalk.</p><fig id="F2" position="float" orientation="portrait"><label>Figures 6–9.</label><caption><p>
                  <italic><tp:taxon-name><tp:taxon-name-part taxon-name-part-type="genus">Laelaspisella</tp:taxon-name-part> <tp:taxon-name-part taxon-name-part-type="species">elsae</tp:taxon-name-part></tp:taxon-name></italic> sp. n., female. <bold>6</bold> Genu and tibia I (dorsal aspect) <bold>7</bold> Genu and tibia II (dorsal aspect) <bold>8</bold> Genu and tibia III (dorsal aspect) <bold>9</bold> Leg IV (ventral aspect).</p></caption><graphic xmlns:xlink="http://www.w3.org/1999/xlink" xlink:href="zookeys-549-013-g002.jpg" position="float" orientation="portrait" xlink:type="simple" id="oo_71735.jpg"/></fig></tp:treatment-sec><tp:treatment-sec sec-type="Insemination structures"><title>Insemination structures.</title><p>Not seen, apparently unsclerotised.</p></tp:treatment-sec><tp:treatment-sec sec-type="Etymology"><title>Etymology.</title><p>It is with great pleasure that we name this species after Elsa Joharchi, the new-born daughter of the first author.</p></tp:treatment-sec><tp:treatment-sec sec-type="Remarks"><title>Remarks.</title><p>
              <italic><tp:taxon-name><tp:taxon-name-part taxon-name-part-type="genus">Laelaspisella</tp:taxon-name-part> <tp:taxon-name-part taxon-name-part-type="species">elsae</tp:taxon-name-part></tp:taxon-name></italic> sp. n. differs from all other species in the genus in having the genito-ventral shield broad and bearing genital setae <italic>st5</italic> and two additional pairs of setae on its surface, hypostomal groove with four rows of denticles, genu I with seta <italic>pd3</italic> (2 3/2 3/1 2) and two ventral setae on genu IV (2 2/1 3/1 1), also dorsal seta of chelicera absent.</p></tp:treatment-sec></tp:taxon-treatment>
