# Supplementary material for: Review of the genus Laelaspisella Marais & Loots, with the description of a new species from Iran (Acari, Laelapidae)
Source: Zookeys. 2016 Jan 5;(549):13–22. doi: 10.3897/zookeys.549.6939 (PMC4727480; doi:10.3897/zookeys.549.6939)
Supplement: XML Treatment for Laelaspisella tonsilis [file zookeys.549.6939-treatment3.xml]

<!DOCTYPE tp:taxon-treatment
  PUBLIC "-//TaxonX//DTD Taxonomic Treatment Publishing DTD v0 20100105//EN" "tax-treatment-NSO.dtd">
<tp:taxon-treatment xmlns:tp="http://www.plazi.org/taxpub"><tp:treatment-meta><kwd-group><label>Taxon classification</label><kwd><named-content content-type="kingdom">Animalia</named-content></kwd><kwd><named-content content-type="order">Mesostigmata</named-content></kwd><kwd><named-content content-type="family">Laelapidae</named-content></kwd></kwd-group><mixed-citation publication-type="journal"><person-group><name><surname>Joharchi</surname><given-names>Omid</given-names></name><name><surname>Babaeian</surname><given-names>Esmaeil</given-names></name><name><surname>Jalalizand</surname><given-names>Alireza</given-names></name></person-group><article-title>Review of the genus <italic><tp:taxon-name><tp:taxon-name-part taxon-name-part-type="genus">Laelaspisella</tp:taxon-name-part></tp:taxon-name></italic> Marais &amp; Loots, with the description of a new species from Iran (<tp:taxon-name><tp:taxon-name-part taxon-name-part-type="subclass">Acari</tp:taxon-name-part></tp:taxon-name>, <tp:taxon-name><tp:taxon-name-part taxon-name-part-type="family">Laelapidae</tp:taxon-name-part></tp:taxon-name>)</article-title><source>Zookeys</source><day>5</day><month>1</month><year>2016</year><volume>2016</volume><issue>549</issue><fpage>13</fpage><lpage>22</lpage><pub-id pub-id-type="doi">10.3897/zookeys.549.6939</pub-id></mixed-citation></tp:treatment-meta><tp:nomenclature><tp:taxon-name>
              <tp:taxon-name-part taxon-name-part-type="genus">Laelaspisella</tp:taxon-name-part> <tp:taxon-name-part taxon-name-part-type="species">tonsilis</tp:taxon-name-part></tp:taxon-name><tp:taxon-authority>(Karg, 1989)</tp:taxon-authority><tp:taxon-status xmlns:xlink="http://www.w3.org/1999/xlink" xlink:type="simple">comb. n.</tp:taxon-status><tp:nomenclature-citation-list><tp:nomenclature-citation><tp:taxon-name>
                  <tp:taxon-name-part taxon-name-part-type="genus">Pseudoparasitus</tp:taxon-name-part> (<tp:taxon-name-part taxon-name-part-type="subgenus">Gymnolaelaps</tp:taxon-name-part>) <tp:taxon-name-part taxon-name-part-type="species">tonsilis</tp:taxon-name-part></tp:taxon-name><comment> Karg, 1989a: 335.</comment></tp:nomenclature-citation></tp:nomenclature-citation-list></tp:nomenclature><tp:treatment-sec sec-type="Specimens examined"><title>Specimens examined.</title><p>The paratype specimen of Karg’s collection was examined by the first author and this information is as follows: Slide <named-content xmlns:xlink="http://www.w3.org/1999/xlink" content-type="dwc:institutional_code" xlink:type="simple">ZMB</named-content> Kat. Nr. 41473, labeled <italic><tp:taxon-name><tp:taxon-name-part taxon-name-part-type="genus">Pseudoparasitus</tp:taxon-name-part> <tp:taxon-name-part taxon-name-part-type="species">tonsilis</tp:taxon-name-part></tp:taxon-name></italic> Karg, 1989a, Nr. 3942♀, paratypus, St. Lucia, Antillen, Castries, Vigie point, Eins.: Dr. Mahunka, Budapest, 11.7.80.</p></tp:treatment-sec><tp:treatment-sec sec-type="Remarks"><title>Remarks.</title><p>
              <tp:taxon-name><tp:taxon-name-part taxon-name-part-type="genus">Pseudoparasitus</tp:taxon-name-part> (<tp:taxon-name-part taxon-name-part-type="subgenus">Gymnolaelaps</tp:taxon-name-part>) <tp:taxon-name-part taxon-name-part-type="species">tonsilis</tp:taxon-name-part></tp:taxon-name> shares all important character states with the genus <italic><tp:taxon-name><tp:taxon-name-part taxon-name-part-type="genus">Laelaspisella</tp:taxon-name-part></tp:taxon-name></italic> : dorsal shield hypertrichous, two ventral setae on genu IV (2 2/1 3/1 1), genu I (2 3/2 3/1 2) seta <italic>pd3</italic> present, lacks metasternal setae <italic>st4</italic>, seta <italic>Jv5</italic> long (<xref ref-type="bibr" rid="B11">Karg 1989a</xref> in his description named this seta as <italic>Z5</italic>). Therefore we consider <tp:taxon-name><tp:taxon-name-part taxon-name-part-type="genus">Pseudoparasitus</tp:taxon-name-part> (<tp:taxon-name-part taxon-name-part-type="subgenus">Gymnolaelaps</tp:taxon-name-part>) <tp:taxon-name-part taxon-name-part-type="species">tonsilis</tp:taxon-name-part></tp:taxon-name> as a member of <italic><tp:taxon-name><tp:taxon-name-part taxon-name-part-type="genus">Laelaspisella</tp:taxon-name-part></tp:taxon-name></italic>.</p><!--PageBreak--></tp:treatment-sec><ref-list><ref id="B11"><mixed-citation xmlns:xlink="http://www.w3.org/1999/xlink" xlink:type="simple">
          <person-group><name name-style="western"><surname>Karg</surname><given-names>W</given-names></name></person-group> (<year>1989a</year>) <article-title>Neue Raubmilbenarten der Gattung <italic><tp:taxon-name><tp:taxon-name-part taxon-name-part-type="genus">Pseudoparasitus</tp:taxon-name-part></tp:taxon-name></italic> Oudemans, 1902 (<tp:taxon-name><tp:taxon-name-part taxon-name-part-type="subclass">Acarina</tp:taxon-name-part></tp:taxon-name>, <tp:taxon-name><tp:taxon-name-part taxon-name-part-type="superorder">Parasitiformes</tp:taxon-name-part></tp:taxon-name>).</article-title> <source>Acarologia</source> <volume>30</volume>: <fpage>333</fpage>–<lpage>339</lpage>.</mixed-citation></ref></ref-list></tp:taxon-treatment>
