# Supplementary material for: Review of the genus Laelaspisella Marais & Loots, with the description of a new species from Iran (Acari, Laelapidae)
Source: Zookeys. 2016 Jan 5;(549):13–22. doi: 10.3897/zookeys.549.6939 (PMC4727480; doi:10.3897/zookeys.549.6939)
Supplement: XML Treatment for Laelaspisella berlesei [file zookeys.549.6939-treatment4.xml]

<!DOCTYPE tp:taxon-treatment
  PUBLIC "-//TaxonX//DTD Taxonomic Treatment Publishing DTD v0 20100105//EN" "tax-treatment-NSO.dtd">
<tp:taxon-treatment xmlns:tp="http://www.plazi.org/taxpub"><tp:treatment-meta><kwd-group><label>Taxon classification</label><kwd><named-content content-type="kingdom">Animalia</named-content></kwd><kwd><named-content content-type="order">Mesostigmata</named-content></kwd><kwd><named-content content-type="family">Laelapidae</named-content></kwd></kwd-group><mixed-citation publication-type="journal"><person-group><name><surname>Joharchi</surname><given-names>Omid</given-names></name><name><surname>Babaeian</surname><given-names>Esmaeil</given-names></name><name><surname>Jalalizand</surname><given-names>Alireza</given-names></name></person-group><article-title>Review of the genus <italic><tp:taxon-name><tp:taxon-name-part taxon-name-part-type="genus">Laelaspisella</tp:taxon-name-part></tp:taxon-name></italic> Marais &amp; Loots, with the description of a new species from Iran (<tp:taxon-name><tp:taxon-name-part taxon-name-part-type="subclass">Acari</tp:taxon-name-part></tp:taxon-name>, <tp:taxon-name><tp:taxon-name-part taxon-name-part-type="family">Laelapidae</tp:taxon-name-part></tp:taxon-name>)</article-title><source>Zookeys</source><day>5</day><month>1</month><year>2016</year><volume>2016</volume><issue>549</issue><fpage>13</fpage><lpage>22</lpage><pub-id pub-id-type="doi">10.3897/zookeys.549.6939</pub-id></mixed-citation></tp:treatment-meta><tp:nomenclature><tp:taxon-name>
              <tp:taxon-name-part taxon-name-part-type="genus">Laelaspisella</tp:taxon-name-part> <tp:taxon-name-part taxon-name-part-type="species">berlesei</tp:taxon-name-part></tp:taxon-name><tp:taxon-authority>Joharchi</tp:taxon-authority><tp:taxon-status xmlns:xlink="http://www.w3.org/1999/xlink" xlink:type="simple">nom. n.</tp:taxon-status><tp:nomenclature-citation-list><tp:nomenclature-citation><tp:taxon-name>
                  <tp:taxon-name-part taxon-name-part-type="genus">Laelaps</tp:taxon-name-part> (<tp:taxon-name-part taxon-name-part-type="subgenus">Eulaelaps</tp:taxon-name-part>) <tp:taxon-name-part taxon-name-part-type="species">canestrinii</tp:taxon-name-part></tp:taxon-name><comment><xref ref-type="bibr" rid="B2">Berlese 1903</xref>: 13.</comment></tp:nomenclature-citation><tp:nomenclature-citation><tp:taxon-name>
                  <tp:taxon-name-part taxon-name-part-type="genus">Laelaps</tp:taxon-name-part> (<tp:taxon-name-part taxon-name-part-type="subgenus">Hypoaspis</tp:taxon-name-part>) <tp:taxon-name-part taxon-name-part-type="species">canestrinii</tp:taxon-name-part></tp:taxon-name><comment><xref ref-type="bibr" rid="B3">Berlese 1904</xref>: 412.</comment></tp:nomenclature-citation><tp:nomenclature-citation><tp:taxon-name><tp:taxon-name-part taxon-name-part-type="genus">Gymnolaelaps</tp:taxon-name-part> <tp:taxon-name-part taxon-name-part-type="species">canestrinii</tp:taxon-name-part></tp:taxon-name><comment> (Berlese, 1903) sensu Costa, 1962: 491.</comment></tp:nomenclature-citation></tp:nomenclature-citation-list></tp:nomenclature><tp:treatment-sec sec-type="Remarks"><title>Remarks.</title><p>The identity of <italic><tp:taxon-name><tp:taxon-name-part taxon-name-part-type="genus">Laelaspisella</tp:taxon-name-part> <tp:taxon-name-part taxon-name-part-type="species">canestrinii</tp:taxon-name-part></tp:taxon-name></italic> is very confused. In <italic><tp:taxon-name><tp:taxon-name-part taxon-name-part-type="genus">Laelaps</tp:taxon-name-part> <tp:taxon-name-part taxon-name-part-type="species">canestrinii</tp:taxon-name-part></tp:taxon-name></italic> Berlese, 1892, the female has a very wide genito-ventral shield carrying four pairs of setae in addition to <italic>st5</italic>, and has a straight posterior margin. There are no setae between the genito-ventral and anal shields. The sternal shield has only two pairs of setae, the metasternal <!--PageBreak-->plates and setae are absent, the anal shield is wider than long, and the movable digit of the chelicera has three teeth. In the male the anal shield is fused to the genito-ventral shield, with the fusion marked by a distinct line. <xref ref-type="bibr" rid="B2">Berlese (1903)</xref> referred to this species as <tp:taxon-name><tp:taxon-name-part taxon-name-part-type="genus">Laelaps</tp:taxon-name-part> (<tp:taxon-name-part taxon-name-part-type="subgenus">Eulaelaps</tp:taxon-name-part>) <tp:taxon-name-part taxon-name-part-type="species">canestrinii</tp:taxon-name-part></tp:taxon-name>. <xref ref-type="bibr" rid="B3">Berlese (1904)</xref> then added some morphological information and illustrations for a species that he called <tp:taxon-name><tp:taxon-name-part taxon-name-part-type="genus">Laelaps</tp:taxon-name-part> (<tp:taxon-name-part taxon-name-part-type="subgenus">Hypoaspis</tp:taxon-name-part>) <tp:taxon-name-part taxon-name-part-type="species">canestrinii</tp:taxon-name-part></tp:taxon-name>. In these illustrations the genito-ventral shield of the female carries only one pair of setae and has a rounded posterior margin. The anal shield is narrow, and there is a pair of setae between the genito-ventral shield and the anal shield. In the male, the anal shield is clearly separate from the genito-ventral shield. These descriptions appear to refer to two different species. <xref ref-type="bibr" rid="B8">Hunter (1967)</xref> referred to this problem but did not resolve it. <italic><tp:taxon-name><tp:taxon-name-part taxon-name-part-type="genus">Laelaps</tp:taxon-name-part> <tp:taxon-name-part taxon-name-part-type="species">canestrinii</tp:taxon-name-part></tp:taxon-name></italic> does not belong to the genera <italic><tp:taxon-name><tp:taxon-name-part taxon-name-part-type="genus">Laelaps</tp:taxon-name-part></tp:taxon-name></italic> or <italic><tp:taxon-name><tp:taxon-name-part taxon-name-part-type="genus">Hypoaspis</tp:taxon-name-part></tp:taxon-name></italic>, and a solution to the identification of the true genus of <italic><tp:taxon-name><tp:taxon-name-part taxon-name-part-type="genus">Laelaps</tp:taxon-name-part> <tp:taxon-name-part taxon-name-part-type="species">canestrinii</tp:taxon-name-part></tp:taxon-name></italic> Berlese, 1892 can only come from a detailed study of Berlese’s specimens. The 1904 re-description is only a misidentification of the 1892 species. <xref ref-type="bibr" rid="B5">Costa (1962)</xref> re-described and illustrated a species he called <italic><tp:taxon-name><tp:taxon-name-part taxon-name-part-type="genus">Gymnolaelaps</tp:taxon-name-part> <tp:taxon-name-part taxon-name-part-type="species">canestrinii</tp:taxon-name-part></tp:taxon-name></italic> (Berlese, 1903), but he did not mention <italic><tp:taxon-name><tp:taxon-name-part taxon-name-part-type="genus">Laelaps</tp:taxon-name-part> <tp:taxon-name-part taxon-name-part-type="species">canestrinii</tp:taxon-name-part></tp:taxon-name></italic> Berlese, 1892. Costa was wrong about this species because only the 1892 description and illustrations refer to the true species of <italic><tp:taxon-name><tp:taxon-name-part taxon-name-part-type="species">canestrinii</tp:taxon-name-part></tp:taxon-name></italic>. Therefore <italic><tp:taxon-name><tp:taxon-name-part taxon-name-part-type="genus">Laelaps</tp:taxon-name-part> <tp:taxon-name-part taxon-name-part-type="species">canestrinii</tp:taxon-name-part></tp:taxon-name></italic> <italic>sensu</italic> <xref ref-type="bibr" rid="B2">Berlese (1903)</xref>, (<xref ref-type="bibr" rid="B3">1904</xref>) and <xref ref-type="bibr" rid="B5">Costa (1962)</xref> does not have a name. Therefore, we rename this species as <italic><tp:taxon-name><tp:taxon-name-part taxon-name-part-type="genus">Laelaspisella</tp:taxon-name-part> <tp:taxon-name-part taxon-name-part-type="species">berlesei</tp:taxon-name-part></tp:taxon-name></italic> Joharchi, nom. n. (=<tp:taxon-name><tp:taxon-name-part taxon-name-part-type="genus">Laelaps</tp:taxon-name-part> (<tp:taxon-name-part taxon-name-part-type="subgenus">Eulaelaps</tp:taxon-name-part>) <tp:taxon-name-part taxon-name-part-type="species">canestrinii</tp:taxon-name-part></tp:taxon-name> Berlese, 1903 = <tp:taxon-name><tp:taxon-name-part taxon-name-part-type="genus">Laelaps</tp:taxon-name-part> (<tp:taxon-name-part taxon-name-part-type="subgenus">Hypoaspis</tp:taxon-name-part>) <tp:taxon-name-part taxon-name-part-type="species">canestrinii</tp:taxon-name-part></tp:taxon-name> Berlese, 1904 = <italic><tp:taxon-name><tp:taxon-name-part taxon-name-part-type="genus">Gymnolaelaps</tp:taxon-name-part> <tp:taxon-name-part taxon-name-part-type="species">canestrinii</tp:taxon-name-part></tp:taxon-name></italic> (Berlese, 1903) <italic>sensu</italic> Costa, 1962) in honour of Antonio Berlese. In view of this confusion, it is difficult to determine the identity of the specimens cited under these names by other authors.</p></tp:treatment-sec><ref-list><ref id="B2"><mixed-citation xmlns:xlink="http://www.w3.org/1999/xlink" xlink:type="simple">
          <person-group><name name-style="western"><surname>Berlese</surname><given-names>A</given-names></name></person-group> (<year>1903</year>) <article-title>Diagnosi di alcuni nuove specie di <tp:taxon-name><tp:taxon-name-part taxon-name-part-type="subclass">Acari</tp:taxon-name-part></tp:taxon-name> italiani, mirmecofili e liberi.</article-title> <source>Zoologischer Anzeiger</source> <volume>27</volume>: <fpage>12</fpage>–<lpage>28</lpage>.</mixed-citation></ref><ref id="B3"><mixed-citation xmlns:xlink="http://www.w3.org/1999/xlink" xlink:type="simple">
          <person-group><name name-style="western"><surname>Berlese</surname><given-names>A</given-names></name></person-group> (<year>1904</year>) <article-title>Illustrazione iconografica degli <tp:taxon-name><tp:taxon-name-part taxon-name-part-type="subclass">Acari</tp:taxon-name-part></tp:taxon-name> mirmecofili.</article-title> <source>Redia</source> <volume>1</volume>: <fpage>299</fpage>–<lpage>474</lpage>.</mixed-citation></ref><ref id="B8"><mixed-citation xmlns:xlink="http://www.w3.org/1999/xlink" xlink:type="simple">
          <person-group><name name-style="western"><surname>Hunter</surname><given-names>PE</given-names></name></person-group> (<year>1967</year>) <article-title>Comments on <tp:taxon-name><tp:taxon-name-part taxon-name-part-type="genus">Hypoaspis</tp:taxon-name-part> (<tp:taxon-name-part taxon-name-part-type="subgenus">Gymnolaelaps</tp:taxon-name-part>)</tp:taxon-name> Berlese, 1916, with description of a new species (<tp:taxon-name><tp:taxon-name-part taxon-name-part-type="subclass">Acarina</tp:taxon-name-part></tp:taxon-name>: <tp:taxon-name><tp:taxon-name-part taxon-name-part-type="family">Dermanyssidae</tp:taxon-name-part></tp:taxon-name>; <tp:taxon-name><tp:taxon-name-part taxon-name-part-type="subfamily">Laelapinae</tp:taxon-name-part></tp:taxon-name>).</article-title> <source>Journal of the Georgia Entomological Society</source> <volume>2</volume>: <fpage>100</fpage>–<lpage>102</lpage>.</mixed-citation></ref><ref id="B5"><mixed-citation xmlns:xlink="http://www.w3.org/1999/xlink" xlink:type="simple">
          <person-group><name name-style="western"><surname>Costa</surname><given-names>M</given-names></name></person-group> (<year>1962</year>) <article-title>Mites from the nest of the mole-rat (<italic><tp:taxon-name><tp:taxon-name-part taxon-name-part-type="genus">Spalax</tp:taxon-name-part> <tp:taxon-name-part taxon-name-part-type="species">ehrenbergi</tp:taxon-name-part></tp:taxon-name></italic>) in Israel.</article-title> <source>Annals and Magazine of Natural History</source> <volume>4</volume>: <fpage>481</fpage>–<lpage>503</lpage>. doi: <ext-link xlink:type="simple" ext-link-type="doi" xlink:href="10.1080/00222936108651166">10.1080/00222936108651166</ext-link></mixed-citation></ref></ref-list></tp:taxon-treatment>
